# Supplementary material for: Sonchus asper and Its Potential in Cosmetics—A Review
Source: Pharmaceuticals (Basel). 2026 Jun 4;19(6):890. doi: 10.3390/ph19060890 (PMC13305031; doi:10.3390/ph19060890)
Supplement: Supplementary file 1 [file pharmaceuticals-19-00890-s001.zip]

Archive with 1 entries (1 files):
- pharmaceuticals-4326241-supplementary.pdf
